# Supplementary material for: Long-lasting forms of plasticity through patterned ultrasound-induced brainwave entrainment
Source: Sci Adv. 2024 Feb 23;10(8):eadk3198. doi: 10.1126/sciadv.adk3198 (PMC10889366; doi:10.1126/sciadv.adk3198)
Supplement: Supplementary file 2 — Movies S1 to S3 [file sciadv.adk3198_movies_s1_to_s3.zip]

Archive with 3 entries (3 files):
- adk3198_Movie_S1.mp4
- adk3198_Movie_S2.mp4
- adk3198_Movie_S3.mp4
